# Supplementary material for: Municipal Residence Level of Long-Term PM10 Exposure Associated with Obesity among Young Adults in Seoul, Korea
Source: Int J Environ Res Public Health. 2020 Sep 24;17(19):6981. doi: 10.3390/ijerph17196981 (PMC7579278; doi:10.3390/ijerph17196981)
Supplement: Supplementary file 1 [file ijerph-17-06981-s001.xlsx]

## Sheet: T1_rev0910
	Table1. Descriptive characteristics and obesity prevalence among the study population
	Variable	Category	Proportion / prevalence n (%)
			Overall	Obese¶	X2 (p-value)
	Total		3655 (100.0)	845 (23.1)
	Sex	Men	1680 (46.0)	620 (36.9)	184.64 (<.0001)
		Women	1975 (54.0)	225 (11.4)
	Age group	19-24	1933 (52.9)	416 (21.5)	0.20 (0.6547)
		25-29	1722 (47.1)	429 (24.9)
	Education	Master's course	192 (5.3)	43 (22.4)	761.44 (<.0001)
		University	2929 (80.1)	655 (22.4)
		High school or less	532 (14.6)	147 (27.6)
		Missing	2 (0.1)	0 (0.0)
	Labor market participation	Active	2199 (60.2)	505 (23.0)	32.22 (<.0001)
		Inactive	1455 (39.8)	340 (23.4)
		Unknown	1 (0.0)	0 (0.0)
	Average Sleep hours (hours per day)	6-	540 (14.8)	141 (26.1)	150.82 (<.0001)
		6-7	1140 (31.2)	272 (23.9)
		7+	1975 (54.0)	432 (21.9)
	Moderate or vigorous physical activity rate	Yes	927 (25.4)	257 (27.7)	129.02 (<.0001)
		No	2723 (74.5)	587 (21.6)
	Smoking	Never	2802 (76.7)	547 (19.5)	421.50 (<.0001)
		Former	188 (5.1)	68 (36.2)
		Current	665 (18.2)	230 (34.6)
	Drinking	Never	237 (6.5)	44 (18.6)	1254.58 (<.0001)
		Former	158 (4.3)	34 (21.5)
		Current	3260 (89.2)	767 (23.5)
	Residence period(years) in a current community (RP)	RP<5	1120 (30.6)	237 (21.2)	252.67 (<.0001)
		5≤ RP <10	377 (10.3)	87 (23.1)
		10≤ RP <15	402 (11.0)	97 (24.1)
		15≤ RP <20	434 (11.9)	106 (24.4)
		20≤ RP	1322 (36.2)	318 (24.1)
	¶ 25≤BMI (Body Mass Index)

## Sheet: T2_rev0910
	Table 2. Results of logistic regression of obesity with variables considered among young adults in Seoul, Korea, 2017
	Variable	Category	Odds ratio (95% Confidence interval)1
	Sex	Men	1
		Women	0.493 (0.450-0.541)
	Age	19-24	1
		25-29	1.076 (0.987-1.172)
	Education level	Master's course	1
		University	0.937 (0.806-1.090)
		High school or less	1.073 (0.899-1.281)
	Labor market participation	Active	1
		Inactive	0.998 (0.914-1.089)
	Average Sleep hours (hours per day)	6-	1
		6-7	0.948 (0.837-1.073)
		7+	0.880 (0.787-0.983)
	Moderate or vigorous physical activity rate	Yes	1
		No	0.960 (0.880-1.047)
	Smoking	Never	1
		Former	1.245 (0.997-1.555)
		Current	0.926 (0.793-1.081)
	Drinking	Never	1
		Former	1.187 (0.888-1.588)
		Current	1.000 (0.825-1.211)
	Residence period in a current community	Less than 5 years	1
		5-10 years	1.096 (0.850-1.414)
		10-15 years	0.961 (0.769-1.201)
		15-20 years	1.127 (0.902-1.408)
		Greater than 20 years	0.982 (0.848-1.136)
	1 Odds ratio was calculated with those who have obesity (25≤BMI) against those with under or normal weight in survey logistic regression.

## Sheet: T3_rev0910
	Table3. Associations between obesity and exposure to high level of PM10 according to residence period among young adults in Seoul, Korea, 2017
	Period of PM10 level1	Study population		PM10 level median cut-off	Study population residence period (year)	Odds ratio (95% Confidence interval)2
		Overall, n	Obese, n (%)			Age 19-29	Aged 19-24	Aged 25-29
	5 years (2001-2005)	2158	521 (24.1)	68.7	10 years ≤	1.071 (0.969–1.185)	0.986 (0.881–1.104)	1.208 (1.054–1.383)
		1756	424 (24.2)		15 years ≤	1.120 (1.006–1.247)	1.059 (0.932–1.204)	1.213 (1.062–1.385)
		1322	318 (24.1)		20 years ≤	1.158 (1.034–1.297)	1.229 (1.081–1.397)	1.112 (0.971–1.273)
	5 years (2006-2010)	2158	521 (24.1)	56.6	10 years ≤	0.894 (0.808–0.991)	0.945 (0.841–1.061)	0.825 (0.723–0.943)
		1756	424 (24.2)		15 years ≤	0.934 (0.838–1.041)	1.040 (0.908–1.191)	0.826 (0.728–0.937)
		1322	318 (24.1)		20 years ≤	0.889 (0.792–0.997)	0.954 (0.829–1.097)	0.825 (0.725–0.939)
	5 years (2011-2015)	2158	521 (24.1)	46.2	10 years ≤	1.037 (0.937–1.147)	0.988 (0.882–1.108)	1.096 (0.960–1.251)
		1756	424 (24.2)		15 years ≤	1.031 (0.925–1.149)	0.959 (0.842–1.093)	1.123 (0.986–1.279)
		1322	318 (24.1)		20 years ≤	1.019 (0.909–1.142)	0.970 (0.848–1.109)	1.067 (0.933–1.219)
	1 Annual level of PM10 (μg/m3) was calibrated using hourly measured level of PM10 among 25 municipalities in Seoul between 2001 and 2017. 2 Odds ratio was calculated with those who have obesity (25≤BMI) against those with under or normal weight in survey logistic regression. The regression model was fitted with 182 socio-demographic factors and health behaviors described in the Table 1 and 2.

## Sheet: ST1_rev0910
	Table S1. Associations between obesity and particulate matters according to specific residence period among young adults in Community Health Survey, Seoul, Korea, 2017
	Period of PM10 level1	Study population		Annual PM10 level median cut-off	Study population residence period (year)	Odds ratio (95% Confidence interval)2
		Overall, n	Obese, n (%)			Age 19-29	Aged 19-24	Aged 25-29
	10 years (2008-2017)	2158	521 (24.1)	47.2	10 years ≤	1.001 (0.904–1.109)	0.950 (0.848–1.065)	1.059 (0.927–1.210)
		402	97 (24.1)		10 ≤ R.P < 15	0.990 (0.862–1.138)	1.008 (0.877–1.160)	0.919 (0.693–1.219)
		434	106 (24.4)		15 ≤ R.P < 20	1.218 (1.019–1.455)	1.135 (0.931–1.383)	-
		1322	318 (24.1)		20 years ≤	0.960 (0.855–1.078)	0.878 (0.770–1.001)	1.026 (0.896–1.174)
	15 years (2003-2017)	2158	521 (24.1)	51.5	10 years ≤	1.047 (0.947–1.157)	1.041 (0.931–1.165)	1.037 (0.904–1.188)
		402	97 (24.1)		10 ≤ R.P < 15	0.969 (0.837–1.121)	0.901 (0.789–1.029)	0.995 (0.764–1.295)
		434	106 (24.4)		15 ≤ R.P < 20	1.033 (0.876–1.218)	1.027 (0.844–1.248)	-
		1322	318 (24.1)		20 years ≤	1.077 (0.962–1.207)	1.118 (0.984–1.271)	1.032 (0.899–1.185)
	5 years (2001-2005)	2158	521 (24.1)	68.7	10 years ≤	1.071 (0.969–1.185)	0.986 (0.881–1.104)	1.208 (1.054–1.383)
		402	97 (24.1)		10 ≤ R.P < 15	0.873 (0.758–1.006)	0.789 (0.682–0.914)	1.054 (0.798–1.393)
		434	106 (24.4)		15 ≤ R.P < 20	0.986 (0.826–1.177)	0.769 (0.630–0.939)	-
		1322	318 (24.1)		20 years ≤	1.158 (1.034–1.297)	1.229 (1.081–1.397)	1.112 (0.971–1.273)
	5 years (2006-2010)	2158	521 (24.1)	56.6	10 years ≤	0.894 (0.808–0.991)	0.945 (0.841–1.061)	0.825 (0.723–0.943)
		402	97 (24.1)		10 ≤ R.P < 15	0.709 (0.608–0.826)	0.597 (0.518–0.687)	0.835 (0.617–1.129)
		434	106 (24.4)		15 ≤ R.P < 20	1.079 (0.910–1.279)	1.211 (1.007–1.455)	-
		1322	318 (24.1)		20 years ≤	0.889 (0.792–0.997)	0.954 (0.829–1.097)	0.825 (0.725–0.939)
	5 years (2011-2015)	2158	521 (24.1)	46.2	10 years ≤	1.037 (0.937–1.147)	0.988 (0.882–1.108)	1.096 (0.960–1.251)
		402	97 (24.1)		10 ≤ R.P < 15	1.062 (0.924–1.221)	1.165 (1.014–1.338)	0.887 (0.684–1.151)
		434	106 (24.4)		15 ≤ R.P < 20	1.075 (0.904–1.279)	0.957 (0.796–1.149)	-
		1322	318 (24.1)		20 years ≤	1.019 (0.909–1.142)	0.970 (0.848–1.109)	1.067 (0.933–1.219)
	1 Annual level of PM10 (μg/m3) was calibrated using hourly measured level of PM10 among 25 municipalities in Seoul between 2001 and 2017.
	2 Odds ratio was calculated with those who have obesity (overweight or obese BMI) against those with under or normal weight in survey logistic regression.
